# Supplementary material for: Gli1 marks a sentinel muscle stem cell population for muscle regeneration
Source: Nat Commun. 2023 Nov 1;14:6993. doi: 10.1038/s41467-023-42837-8 (PMC10620419; doi:10.1038/s41467-023-42837-8)
Supplement: Supplementary file 4 — Source Data [file 41467_2023_42837_MOESM4_ESM.zip]

Archive with 3 entries (2 files):
- Source Data/Source Data.xlsx
- Source Data/blots.pdf
- Source Data/
