# Supplementary material for: Gli1 marks a sentinel muscle stem cell population for muscle regeneration
Source: Nat Commun. 2023 Nov 1;14:6993. doi: 10.1038/s41467-023-42837-8 (PMC10620419; doi:10.1038/s41467-023-42837-8)
Supplement: Supplementary file 4 — Source Data [file 41467_2023_42837_MOESM4_ESM.zip › Source Data/Source Data.xlsx]

## Sheet: Figure 2
Figure2c
Oil 30 days	Post-TAM 3 days	Post-TAM 14 days	Post-TAM 30 days
0	4.78	13.47	18.94
0	5.36	13.5	10.25
0	5.21	16.9	12.36
0	4.05	12.6	13.02
0	3.96	9.6	17.14
	Figure2f
	13
	13.5
	12.7
	13.8
	10.7
	15.9
Figure2k
Gli1-CreERT2;Ai66	Pax7-DreERT2;Ai66	Gli1-CreERT2;Pax7-DreERT2;Ai66
0	0	7.03
0	0	7.87
0	0	6.59
0	0	9.65
0	0	8.24

## Sheet: Figure 3
Figure3c			Figure3h			Figure3i
Gli1- MuSCs	Gli1+ MuSCs		Gli1- MuSCs	Gli1+ MuSCs			tdT- MuSCs			tdT+ MuSCs
96.2963	96.6102		37.19	44.03		<=5	45	38.3	33.8	22.2	16.9	14.8
88.8889	91.6667		37.23	39.87		6-10	40.3	40.9	41.7	41.4	43.9	46.3
86.6667	92.5926		38.41	45.03		11-15	12.1	14.1	17.3	18.2	20	22.8
100	92.3077		34.46	40.83		16-20	2	3.1	4.3	7.1	7.9	8.1
92.5	86.2069		36.12	41.77		21-25	0	1.3	2.2	6.1	5.2	4.7
92.5926	94					>25	0.7	0.6	0.7	5.1	4.1	3.4
94.5455	94.7368
91.3043	95.082
92.5926	93.4426
95.4545	95.9184

## Sheet: Figure 4
Figure4c tdT+ fibers/total fibers		Figure4f tdT+ fibers/total fibers		Figure4g
84.375		64.02		Pax7+tdT-	Pax7+tdT+
82.979		66.12		83.5	16.5
84.313		77.7		78.4	21.6
72.916		63.17		81.6	18.4
88.516		67.47		84.6	15.4
90.657				85.1	14.9
88.175
84.268

## Sheet: Figure 5
Figure 5c			Figure 5d									Figure 5f
Oil	TAM			Gli1-CreERT2;DTA			PBS						PBS				Gli1- MuSCs		Gli1+MuSCs
0.161	0.113		＜100	0	0	0	26.6667	27.3216	28.1766			<50	9.85714	10.9903	11.4395	7.10328	9.85777	4.34517	4.51677	4.0995	3.85424
0.143	0.114		100-200	9.25	6.63	4.41	24.0952	20.92	17.5048			50-100	16.8095	17.084	16.737	11.809	12.408	9.66952	5.67187	6.20605	6.86755
0.154	0.106		200-300	5.5	3.96303	2.62605	19.3333	15.9031	13.4741			100-150	12.7619	11.319	10.0576	7.22198	7.65081	6.79315	6.50947	6.05782	5.60617
0.136	0.091		300-400	4.75	3.68298	2.41597	13.5238	12.6446	10.8253			150-200	11.3333	9.39028	7.44722	6.02125	6.22854	5.81395	4.98173	5.6093	6.23686
0.149	0.089		400-500	4.66667	3.27871	1.89076	8.85714	10.5435	11.6699			200-250	10.6667	8.90339	7.14012	5.09391	4.85532	5.38556	6.3102	5.90562	5.50105
			500-600	2.41667	2.67892	2.94118	4.33333	6.6875	9.3666			250-300	8.66667	7.50032	6.33397	4.7283	4.31584	5.14076	4.71604	4.8808	5.04555
			600-700	2	2.83824	3.67647	1.14286	2.9814	3.95393			300-350	7.57143	6.72237	5.87332	5.12652	4.80628	5.44676	4.94852	5.17223	5.39594
			700-800	2.33333	2.84734	3.36135	1.66667	3.02342	4.45298			350-400	5.95238	5.4522	4.95202	4.95465	4.21775	5.69155	5.21421	5.28756	5.3609
			800-900	3.75	4.39601	5.04202	0.380952	0.445784	0.575816			450-500	3.66667	3.84869	4.03071	4.34832	3.67827	5.01836	4.84889	5.05233	5.25578
			900-1000	3.58333	4.52276	5.46218	0	0	0			500-600	5.19048	6.41482	7.63916	8.89903	7.35655	10.4651	9.29924	8.62649	7.95375
			1000-1200	6.83333	8.19608	9.55882	0	0	0			600-700	2.90476	4.09878	5.45106	8.05383	7.11133	8.99633	7.83793	7.65645	7.46321
			1200-1400	7.33333	7.97339	8.61345	0	0	0			700-800	1.42857	2.67206	3.91555	6.06823	5.64002	7.89474	6.64231	6.70238	6.76244
			1400-1600	5.41667	6.33228	7.2479	0	0	0			800-900	0.666667	1.42738	2.1881	5.3229	5.44385	5.20196	5.64596	6.06405	6.48213
			1600-1800	6.5	6.66387	6.82773	0	0	0			900-1000	0.47619	1.12101	1.76583	3.77929	3.8254	3.73317	4.98173	4.9786	4.97547
			1800-2000	4.16667	4.39426	4.62185	0	0	0			1000-1500	1.19048	2.39015	3.64683	9.15144	9.61256	8.69033	12.9857	12.9944	12.8591
			2000-2500	9.5	11.0273	11.5546	0	0	0			1500-2000	0.47619	0.641166	0.806142	1.34178	1.76557	0.917993	4.42444	3.95297	3.46882
			2500-3000	5.5	5.17605	5.2521	0	0	0			>=2000	0.380952	0.48806	0.575816	1.01084	1.22609	0.795594	0.464962	0.68899	0.911002
			3000-3500	3.91667	3.69848	3.57143	0	0	0
			3500-4000	2.83333	2.16704	1.57563	0	0	0
			4000-4500	1.16667	1.7388	2.31092	0	0	0
			4500-5000	2.25	1.80777	1.36555	0	0	0
			5000-6000	2.33333	1.90196	1.47059	0	0	0
			>6000	4	4.098	4.20168	0	0	0

## Sheet: Figure 6
Figure 6b						Figure 6c					Figure 6c
PBS	Gli1- MuSCs	Gli1+ MuSCs	Uninjury			Uninjury	PBS	Gli1- MuSCs	Gli1+ MuSCs		Uninjury	PBS	Gli1- MuSCs	Gli1+ MuSCs
0.051	0.091	0.124	0.167			41.5	32	35.5	46.5		719	491	572	840
0.043	0.094	0.116	0.214			52.5	36.5	42	36		1022	602	399.6	849
0.064	0.076	0.125	0.16			44	38.5	43.5	43.5		788	645	703	583
0.045	0.111	0.149	0.198			48	25	37	40		884	566	607	766
0.073	0.079	0.115	0.226			55	34.5	41.5	41		1108	551	290	700
						56	23.5	27.5	38.2		1140	357	593	707
						48.5	30.5	36.5	38		1041	668	438	632
						44	23	29.5	39		985	517	248	627
						51.5	30	19.5	45.5		1035	204	832	645
						46	22	34	55		1032	315	530	799
Figure 6e				Figure 6h			Figure 6j
PBS	Gli1- MuSCs	Gli1+ MuSCs		Gli1- MuSCs	Gli1+ MuSCs		Gli1- MuSCs	Gli1+ MuSCs
0	323	624		38	329		35	318
0	231	514		97	297		86	287
0	120	378		189	398		169	378

## Sheet: Figure 7
Figure 7b				Figure 7c				Figure 7d			Figure 7e			Figure 7f
tdT-pS6+ MuSCs	tdT+pS6+ MuSCs			tdT- MuSCs	tdT+ MuSCs			tdT- MuSCs	tdT+ MuSCs		tdT- MuSCs	tdT+ MuSCs		Hours	tdT- QSC	tdT- QSC	tdT- QSC	tdT+ QSC	tdT+ QSC	tdT+ QSC
13.51	36.49			1	0.74929			5.657	5.657		260	370		5	0	0	0	0	0	0
5.35	50.65			0.95559	0.6876			5.657	5.657		307	380		10	0	0	0	0	0	0
12.04	47.96			0.98217	0.62471			5.657	5.657		336	418		15	0.1	0.01	0	0	0	0
9.85	40.75							5.657	5.657		357	416		20	0	0	0	0	0	0
7.36	52.64							5.657	5.752		298	385		25	0	0	0	1.6	2.8	0.6
								5.657	5.752					30	0	0	0	5.6	4.5	3.5
								5.657	5.752					35	0.87	2.5	4	6.5	7.8	6
Figure 7g								5.657	5.847					40	0.6	4.8	5.7	3.12	9	9.9
tdT- MuSCs	tdT+ MuSCs							5.657	5.847					45	6.9	6.7	1.487	6.4	9.8	8.1
6.12	21.35							5.657	5.847					50	3.4	7.6	1.4	10.4	14.3	14.5
3.31	16.01							5.657	5.847					55	6.7	8.89	9.4	15	16.4	14.1
4.21	18.12							5.752	5.847					60	15.34	9.1	10.5	10.8	5.6	7.8
8.28	7.98							5.752	5.847					65	10	14.6	17.5	4.5	6.6	2.8
0.12	13.88							5.752	5.847					70	18.8	7.4	5.1	1.54	2.6	1.78
								5.752	5.942					75	8.54	2.65	4.68	0.589	1.65	1.02
								5.752	5.942					80	1.054	1.085	0.14	0	0.8	1.86
Figure 7h								5.752	5.942					85	0.889	1.985	0.02	0.64	0	0.47
	Gli1-Pax7+			Gli1+Pax7+				5.752	5.942					90
0 dpi	91.5	92.3	90.6	8.5	7.7	9.4		5.752	5.942					95
3 dpi	82.7	78.3	84.9	17.3	21.7	15.1		5.752	6.037					100
5 dpi	86.3	85.1	85.5	13.7	14.9	14.5		5.752	6.037
7 dpi	88.3	89.5	91.3	11.7	10.5	8.7		5.752	6.037		Figure 7i
14 dpi	91.7	89.1	90.7	8.3	10.9	9.3		5.752	6.037			Gli1-Pax7+					Gli1+Pax7+
								5.752	6.037		Veh	2.35	1.02	0.64	1.87	0.17	99.5	98.21	98.69	99.14	99.98
								5.752	6.037		4-OHT	2.28	0.11	0.09	1.94	1.18	99.61	99.14	99.24	98.41	97.18
								5.752	6.037
								5.752	6.037
								5.847	6.037
								5.847	6.132
								5.847	6.132
								5.847	6.132
								5.847	6.132
								5.847	6.132
								5.847	6.132
								5.847	6.132
								5.847	6.132
								5.847	6.132
								5.847	6.132
								5.847	6.227
								5.847	6.227
								5.847	6.227
								5.847	6.227
								5.847	6.227
								5.942	6.227
								5.942	6.227
								5.942	6.227
								5.942	6.322
								5.942	6.322
								5.942	6.322
								5.942	6.322
								5.942	6.322
								5.942	6.322
								5.942	6.322
								5.942	6.322
								5.942	6.322
								5.942	6.322
								5.942	6.322
								5.942	6.417
								5.942	6.417
								5.942	6.417
								5.942	6.417
								5.942	6.417
								6.037	6.417
								6.037	6.417
								6.037	6.417
								6.037	6.417
								6.037	6.417
								6.037	6.417
								6.037	6.417
								6.037	6.417
								6.037	6.512
								6.037	6.512
								6.037	6.512
								6.037	6.512
								6.037	6.512
								6.037	6.512
								6.037	6.512
								6.037	6.512
								6.037	6.512
								6.037	6.512
								6.037	6.512
								6.037	6.512
								6.037	6.512
								6.132	6.512
								6.132	6.607
								6.132	6.607
								6.132	6.607
								6.132	6.607
								6.132	6.607
								6.132	6.607
								6.132	6.607
								6.132	6.607
								6.132	6.607
								6.132	6.607
								6.132	6.607
								6.132	6.607
								6.132	6.607
								6.132	6.607
								6.132	6.702
								6.132	6.702
								6.132	6.702
								6.132	6.702
								6.227	6.797
								6.227	6.797
								6.227	6.797
								6.227	6.797
								6.227	6.797
								6.227	6.797
								6.227	6.797
								6.227	6.892
								6.227	6.892
								6.227	6.892
								6.227	6.892
								6.227	6.892
								6.227	6.987
								6.227	6.987
								6.227	6.987
								6.227	6.987
								6.227	6.987
								6.322	6.987
								6.322	6.987
								6.322	6.987
								6.322	6.987
								6.322	6.987
								6.322	7.082
								6.417	7.082
								6.417	7.082
								6.417	7.177
								6.417	7.177
								6.417	7.177
								6.417	7.177
								6.417	7.177
								6.417	7.177
								6.417	7.273
								6.417	7.273
								6.417	7.273
								6.512	7.368
								6.512	7.368
								6.512	7.368
								6.512	7.368
								6.512	7.368
								6.512	7.368
								6.512	7.463
								6.512	7.463
								6.607	7.463
								6.607	7.557
								6.607	7.557
								6.607	7.557
								6.607	7.557
								6.702	7.653
								6.702	7.653
								6.702	7.653
								6.702	7.653
								6.702	7.653
								6.702	7.653
								6.702	7.747
								6.702	7.938
								6.702	7.938
								6.797	7.938
								6.797
								6.797
								6.797
								6.797
								6.797
								6.797
								6.797
								6.797
								6.797
								6.892
								6.892
								6.892
								6.892
								6.988
								6.988
								6.988
								6.988
								6.988
								6.988
								6.988
								6.988
								7.082
								7.082
								7.082
								7.082
								7.082
								7.082
								7.082
								7.177
								7.177
								7.177
								7.723
								7.723
								7.723
								7.368
								7.368
								7.368
								7.368
								7.463
								7.463
								7.463
								7.463
								7.463
								7.463
								7.463
								7.557
								7.557
								7.557
								7.557
								7.557
								7.653
								7.653
								7.653
								7.747
								7.747
								7.747
								7.747
								7.842
								7.842
								7.842
								7.938
								7.938
								7.938

## Sheet: Figure 8
Figure 8c
Pax7+ numbers		tdT+Pax7+ numbers
QSC	CSC	QSC	CSC
97	178	11	37
144	153	17	47
117	163	19	53
110	157	19	32
109	148	14	38
114	130	9	36
106	153	16	20
114	164	19	37

## Sheet: Supplementary Figure 2
Figure S2a
WT	Gli1-CreERT2;R26-tdT
1	0.95
1.05	0.97
0.92	0.91

## Sheet: Supplementary Figure 3
Figure S3a		Figure S3c
51.5		Gli1+Pax7+	Gli1-Pax7+
53.6		0	100
62.7		10	90
53.1		22.22	77.78
61.7		9.09	90.91
45.9		10	90
		30	70
		25	75
		18.18	81.82
		0	100
		0	100
		16.67	83.3
		8.33	91.67
		6.67	93.33

## Sheet: Supplementary Figure 4
Figure S4d				Figure S4f
Oil	TAM			89.9
0	88.8			86.1
0	76.7			83.8
0	85			81.7
0	87.7			75.6
0	85.7			84.5
0	98.2
0	74.5
0	88.9

[truncated: 6 more sheets: Supplementary Figure 5, Supplementary Figure 6, Supplementary Figure 7, Supplementary Figure 8, Supplementary Figure 9, Supplementary Figure 10]
